# Supplementary material for: Exploring the Satellitome of the Pest Aphid Acyrthosiphon pisum (Hemiptera, Aphididae): Insights Into Genome Organization and Intraspecies Evolution
Source: Genome Biol Evol. 2025 Jul 10;17(7):evaf104. doi: 10.1093/gbe/evaf104 (PMC12241859; doi:10.1093/gbe/evaf104)
Supplement: evaf104_Supplementary_Data [file evaf104_supplementary_data.zip]

Archive with 8 entries (6 files):
- R2_Supp_tables/
- R2_Supp_tables/R2_Supplementary_Table_1_probes.docx
- R2_Supp_tables/R2_Supplementary_Table_2_sats_biotypes.xlsx
- R2_Supp_tables/R2_Supplementary_Table_3_satDNAs_chr.docx
- R2_Supp_Figures/
- R2_Supp_Figures/R2_Supp_Figure_1_medicago.pdf
- R2_Supp_Figures/R2_Supp_Figure_2_landscapes_general.pdf
- R2_Supp_Figures/R2_Supp_Figure_3_chrismapp_individual.pdf
