# Supplementary material for: Exploring the Satellitome of the Pest Aphid Acyrthosiphon pisum (Hemiptera, Aphididae): Insights Into Genome Organization and Intraspecies Evolution
Source: Genome Biol Evol. 2025 Jul 10;17(7):evaf104. doi: 10.1093/gbe/evaf104 (PMC12241859; doi:10.1093/gbe/evaf104)
Supplement: evaf104_Supplementary_Data [file evaf104_supplementary_data.zip › R2_Supp_tables/R2_Supplementary_Table_2_sats_biotypes.xlsx]

## Sheet: Planilha1
Supplementary Table 3. Satellite DNA abundances and divergences for the all 16 genomes (11 biotypes) of Acyrthosyphon pisum and three sister species. For A. pisum the average among all genomes is also presented.
satDNA	Biotypes/genomes																																Average A. pisum biotypes		Sister species
	Pisum sativum		Genista sagittalis		Genista tinctoria		Lotus corniculatus		Melilotus officinalis		Onobrychis viciifolia		Ononis spinosa		Securigera varia		Vicia cracca		Medicago lupulina		Medicago sativa CS		Medicago sativa GE		Medicago sativa LS		Medicago sativa MR		Medicago sativa RP		Medicago sativa SW				Mysus persicae		Aphis craccivora		Acyrthosiphon caraganae
	K2P div (%)	abundance (%)	K2P div (%)	abundance (%)	K2P div (%)	abundance (%)	K2P div (%)	abundance (%)	K2P div (%)	abundance (%)	K2P div (%)	abundance (%)	K2P div (%)	abundance (%)	K2P div (%)	abundance (%)	K2P div (%)	abundance (%)	K2P div (%)	abundance (%)	K2P div (%)	abundance (%)	K2P div (%)	abundance (%)	K2P div (%)	abundance (%)	K2P div (%)	abundance (%)	K2P div (%)	abundance (%)	K2P div (%)	abundance (%)	K2P div (%)	abundance (%)	K2P div (%)	abundance (%)	K2P div (%)	abundance (%)	K2P div (%)	abundance (%)
ApiSat01-173	8.67	0.00135623	6.76	0.0019115	6.82	0.00170324	8.52	0.00122106	8.65	0.00135202	8.82	0.00160676	8.56	0.0017683	8.88	0.00144176	8.8	0.00104231	8.91	0.00118608	8.77	0.00135002	8.82	0.0012421	8.93	0.00139312	8.88	0.00113145	8.79	0.00121725	8.79	0.00120705	8.52313	0.00138314	25.54	2.07917e-06	25.88	3.74332e-06	17.9	0.000496077
ApiSat02-3661	0.4	0.00111078	0.21	0.00133846	0.22	0.000955244	0.35	0.00134663	0.25	0.00172168	0.33	0.00125483	0.47	0.0027354	0.47	0.0013815	0.29	0.00155615	0.29	0.00181611	0.29	0.00204133	0.28	0.00186046	0.26	0.00248623	0.36	0.00156437	0.33	0.00119928	0.32	0.00148231	0.32	0.00161567	20.8	6.25809e-05	22.72	0.000162049	19.06	2.30993e-05
ApiSat03-334	12.32	0.000454873	12.31	0.000579705	12.88	0.000507677	12.95	0.000475624	13.86	0.000397013	13.07	0.000555271	13.79	0.000503353	12.62	0.000566954	13.87	0.000397545	13.33	0.000451432	13.83	0.000352401	13.67	0.000362068	13.36	0.000387415	13.26	0.000394317	13.72	0.000363461	13.31	0.000396518	13.2594	0.000446602	29.1	1.45048e-05	-	0	25.03	0.00122342
ApiSat04-253	3.18	0.000406727	3.48	0.000341955	3.42	0.000199246	3.02	0.000484153	3.08	0.000323733	2.92	0.000216998	3.07	0.000456392	3.07	0.000775488	3.28	0.000556975	2.99	0.000377053	3.09	0.000389583	3.09	0.000401808	3.06	0.000471533	3.03	0.00053599	2.93	0.000463044	2.89	0.000438513	3.1	0.000427449	-	0	-	0	18.94	9.66887e-08
ApiSat05-1174	2.88	0.000367199	1.66	0.000272598	2.69	0.000288359	2.56	0.00030819	2.79	0.000248183	2.79	0.00025776	2.77	0.000328909	2.96	0.000369555	2.82	0.000254268	3.39	0.000213712	3.05	0.000223942	2.9	0.000224581	2.71	0.000254837	2.68	0.00021564	2.9	0.000224497	3.03	0.000223549	2.78625	0.000267236	20.59	2.75414e-05	18.18	1.72341e-05	21.56	0.000202164
ApiSat06-1828	2.28	0.000337034	2.74	0.000238669	2.5	0.000316253	2.93	0.000225693	2.98	0.00025159	2.26	0.000317484	3.32	0.000236932	2.82	0.000230127	3.22	0.000223311	3.35	0.000208035	2.8	0.000246492	2.88	0.000240542	2.76	0.000258535	2.71	0.000208661	2.98	0.0002161	2.9	0.0002451	2.83937	0.000250035	21.3	3.85443e-05	23.12	3.76894e-05	21.32	3.92881e-05
ApiSat07-315	6.54	0.000250467	6.87	0.000320578	6.8	0.000423309	6.79	0.000233865	6.93	0.000276026	6.99	0.000240496	6.36	0.000370522	7.13	0.000411889	6.89	0.000200396	6.97	0.000303352	6.74	0.000239734	7.17	0.000213674	6.98	0.000240453	6.34	0.000321931	6.49	0.000269291	6.73	0.000295773	6.795	0.000288235	26.79	2.38566e-06	26.12	1.09976e-06	32.59	9.13245e-07
ApiSat08-1172	2.93	0.00020723	1.53	0.000128714	3.03	0.000117084	2.77	0.000126802	2.75	0.000113859	2.58	0.000109537	3.39	0.000110275	2.94	0.000126671	1.69	0.000100477	2.87	0.000125966	2.79	0.000123347	2.5	0.000101913	2.81	0.000104955	2.06	9.9011e-05	2.94	0.000100026	2.82	0.000103577	2.65	0.000118715	-	0	-	0	20.58	0.000428639
ApiSat09-786	3.86	0.000171672	3.93	6.5696e-05	4.15	5.2412e-05	4.21	9.0927e-05	4.74	5.2788e-05	3.97	6.6164e-05	4.98	7.451e-05	3.93	0.000101201	3.72	9.2923e-05	4.19	7.5974e-05	3.71	0.000103391	3.99	8.9922e-05	3.56	0.000107389	3.67	8.1836e-05	3.71	8.4725e-05	3.6	0.000115313	3.995	8.91777e-05	14.03	3.95468e-08	-	0	20.01	4.7453e-05
ApiSat10-929	3.15	0.00013698	4.54	0.000124426	3.95	0.000169406	4	0.000120575	4.44	0.000206462	3.62	0.0001848	4.14	0.000153026	4.4	0.00016257	4.17	0.000105246	4.11	0.000246698	4.86	0.000176712	4.65	0.000191379	4.64	0.000182811	4.52	0.000173205	4.44	0.000197004	4.48	0.000189333	4.25688	0.00017004	32.57	4.70607e-07	28.58	3.35267e-07	21.17	1.30245e-05
ApiSat11-316	4.84	0.000136718	3.24	0.000216148	3.11	0.00030134	4.73	0.000108759	5.4	8.8005e-05	3.92	0.000119443	5.7	7.5607e-05	5.46	0.000103669	4.7	9.7043e-05	7.97	2.9273e-05	4.8	0.000104324	4.89	0.000113842	4.89	0.0001011	4.44	0.000100567	4.31	0.000118047	4.38	0.000118772	4.79875	0.000120791	27.53	3.578e-06	35.64	1.95503e-05	28.62	5.99536e-06
ApiSat12-194	7.75	0.000120864	6.05	0.000412424	7.18	0.000339361	7.6	0.000225294	7.62	0.000208444	7.22	0.000253411	7.45	0.000186664	7.43	0.000162861	7.24	0.000178448	7.33	0.000238759	7.52	0.000280302	7.23	0.000290017	7.36	0.00027506	7.09	0.000257781	7.04	0.000279315	7.35	0.000272635	7.27875	0.000248852	22.61	1.88203e-05	25.1	3.51922e-05	22.11	0.000339412
ApiSat13-668	4.42	0.000112323	3.83	6.075e-05	4	4.4777e-05	4.01	7.3477e-05	3.67	6.2258e-05	3.99	6.2616e-05	4.52	6.1331e-05	4.05	8.2137e-05	3.93	7.4458e-05	3.77	6.5452e-05	4.2	8.0737e-05	3.95	8.2407e-05	4.09	7.1588e-05	3.96	6.043e-05	4.12	6.2587e-05	4.17	8.1133e-05	4.0425	7.11538e-05	-	0	-	0	27.99	5.26755e-05
ApiSat14-203	3.06	9.4494e-05	10.97	3.234e-06	10.26	3.763e-06	3.71	0.000230569	2.75	0.000301851	3.34	0.00027827	2.79	0.000359203	2.91	0.000310006	2.93	0.000106336	2.93	0.000304362	2.89	0.000246879	2.92	0.000315671	3.07	0.0002014	2.98	0.000196086	2.96	0.000249397	2.9	0.000293165	3.96062	0.000218418	22.86	6.95035e-07	16.76	2.24599e-06	9.03	1.46424e-05
ApiSat15-152	6.74	9.1593e-05	5.79	0.00021315	9.43	6.1221e-05	8.17	0.000146311	7.08	0.000117843	7.55	0.000163721	8.17	0.000135594	6.93	0.00013166	7.46	9.5748e-05	7.09	0.000150524	6.63	0.000152328	7.14	0.000169347	6.92	0.000170203	7.2	0.000151491	7.01	0.000196547	6.75	0.000175092	7.25375	0.000145148	24.85	1.79374e-05	29.09	7.69235e-06	24.02	3.14132e-05
ApiSat16-718	1.68	8.6776e-05	1.54	0.000105494	1.7	9.8098e-05	1.47	9.2341e-05	1.47	0.000134081	1.64	8.7708e-05	1.51	0.000125032	1.6	6.5431e-05	1.54	7.0967e-05	1.66	8.5788e-05	1.58	8.2555e-05	1.48	9.7956e-05	1.61	9.3011e-05	1.56	9.4034e-05	1.5	0.000103646	1.6	9.1122e-05	1.57125	9.46275e-05	38.24	8.20596e-08	-	0	25.21	4.35894e-06
ApiSat17-19	19.34	8.4755e-05	18.75	0.00012905	18.72	0.000108263	18.51	9.4024e-05	18.6	0.000109652	19.2	8.6067e-05	17.76	0.000219683	18.68	0.000123689	18.81	0.000134292	18.43	0.000115519	19	0.000128086	18.69	0.000109861	19.35	9.5453e-05	18.83	0.000122826	18.86	0.000130409	18.77	0.000171271	18.7687	0.000122681	-	0	-	0	-	0
ApiSat18-631	2.67	8.2941e-05	2.76	7.5427e-05	3.01	7.4573e-05	2.44	0.000137164	2.82	0.000119833	2.41	0.000160593	2.53	7.0492e-05	2.49	9.0513e-05	2.82	6.5146e-05	2.55	0.000101242	2.37	0.000122659	2.36	0.000122471	2.15	0.000133068	2.2	0.000107001	2.42	0.000123256	2.34	0.000131073	2.52125	0.000107341	15.87	3.01446e-06	17.44	8.47563e-07	16.32	1.46093e-06
ApiSat19-248	3.55	8.1313e-05	2.56	0.000169583	2.58	0.000154334	2.59	0.000142544	3.72	6.863e-05	2.89	0.000120475	2.32	0.000237013	2.46	0.000180223	6.24	3.4369e-05	4.26	5.4196e-05	2.35	0.0001583	2.3	0.00015055	2.6	0.00012828	3.13	8.849e-05	2.51	0.000138177	2.74	0.000118665	3.05	0.000126571	24.79	2.03963e-06	24.44	8.20861e-08	26.94	1.41801e-05
ApiSat20-1634	2.43	7.7663e-05	1.04	0.000182059	2.47	5.7847e-05	2.32	8.0287e-05	2.31	0.000109479	2.24	0.000122887	2.16	6.8563e-05	2.07	9.6361e-05	2.57	7.0325e-05	2.79	0.000138161	2.25	9.569e-05	2.15	0.000101445	2.51	9.5204e-05	2.46	9.9339e-05	2.31	0.000109298	2.41	0.000110363	2.28063	0.000100936	-	0	-	0	9.98	2.28417e-05
ApiSat21-48	5.42	7.6753e-05	5.7	0.000117366	5.97	0.000100709	5.47	0.000132879	5.6	0.000192287	5.53	0.000192581	5.39	0.000167077	5.67	0.00027309	5.36	0.000120287	5.54	0.000257577	5.45	0.000240517	5.46	0.000233308	5.6	0.00021317	5.62	0.000210936	5.53	0.000180972	5.5	0.000214585	5.55063	0.000182756	-	0	-	0	-	0
ApiSat22-226	2.41	7.0578e-05	4.29	6.7697e-05	5.08	5.4499e-05	3.41	2.8012e-05	2.89	2.6673e-05	2.41	3.3299e-05	3.15	3.0108e-05	3.33	2.7341e-05	2.7	3.114e-05	3.21	2.4845e-05	2.7	3.0848e-05	2.61	4.624e-05	2.64	3.4736e-05	2.99	3.2415e-05	2.74	3.4859e-05	3.07	3.2856e-05	3.10187	3.78841e-05	17.86	5.17075e-07	-	0	26.55	5.09603e-06
ApiSat23-192	7.5	6.7765e-05	6.83	0.000903769	6.69	0.000757761	6.88	0.000123946	6.53	0.000154658	7.52	0.000143081	6.92	0.0001458	6.5	0.000164088	6.89	0.000335577	7.3	0.0001033	6.86	0.00014093	6.84	0.000146407	6.69	0.00013128	7.03	0.000120026	7.42	0.000122142	6.81	0.000141067	6.95062	0.00023135	17.2	1.32966e-05	23.14	4.77197e-05	24.1	0.000320228
ApiSat24-326	6	6.7615e-05	5.06	0.000171194	5.24	0.000172767	5.63	0.000111985	5.65	5.5319e-05	5.94	8.96e-05	8.07	7.5113e-05	6.38	7.5478e-05	5.31	9.8053e-05	5.63	0.000109127	5.58	9.5885e-05	5.36	8.5968e-05	5.39	9.3585e-05	5.39	0.000120931	5.25	0.000106446	5.11	0.000130577	5.68687	0.000103728	38.21	3.52955e-07	-	0	25.85	6.62119e-06
ApiSat25-587	4.06	6.7402e-05	5.41	8.9013e-05	3.91	0.000126976	4.82	8.8016e-05	4.96	7.7165e-05	4.74	0.000100877	4.47	8.8928e-05	3.79	0.000115601	3.51	9.9965e-05	5.56	7.1993e-05	4	0.000102009	3.73	8.54e-05	4	9.9628e-05	3.51	9.1835e-05	3.41	0.000141506	3.23	0.000129787	4.19437	9.85063e-05	29.81	2.16786e-05	27.14	8.36309e-05	22.19	5.89358e-05
ApiSat26-926	4.71	6.6647e-05	9.28	4.9821e-05	7.36	6.8826e-05	3.39	0.000113677	3.89	8.9843e-05	4.41	7.6996e-05	3.59	0.000125465	2.73	0.000141758	2.6	0.000131522	4.25	0.000104065	4.5	8.6351e-05	3.88	9.4544e-05	3.48	0.000102714	4.32	9.1882e-05	3.71	0.000103843	3.57	0.000107622	4.35437	9.72235e-05	26.82	7.50203e-06	26.56	2.58304e-05	22.5	5.00404e-05
ApiSat27-498	2.71	6.0447e-05	4.62	8.6904e-05	6.09	6.9298e-05	3.25	6.3614e-05	2.62	6.8221e-05	4.05	5.1948e-05	6.99	6.9272e-05	3.29	9.9569e-05	3.32	6.112e-05	3.5	5.7555e-05	3.45	4.6301e-05	3.08	4.6246e-05	2.97	4.2687e-05	2.48	4.5845e-05	3.77	5.255e-05	3.6	4.1746e-05	3.73687	6.02077e-05	19.63	1.22595e-06	14.57	2.76225e-06	14.57	4.76159e-06
ApiSat28-131	9.41	5.9707e-05	8.87	8.526e-05	9.01	8.9212e-05	8.19	0.000111389	9.31	7.4181e-05	8.98	7.7577e-05	7.86	0.000109717	10.14	6.8451e-05	9.71	6.0936e-05	9.24	7.056e-05	8.63	8.1898e-05	9.06	7.5298e-05	9.12	8.6192e-05	9.07	6.1432e-05	9.21	7.4087e-05	8.63	8.2358e-05	9.0275	7.92659e-05	14.48	1.14607e-05	12.84	7.3017e-06	15.34	3.7147e-05
ApiSat29-476	2.57	5.552e-05	1.22	0.000182457	1.21	0.000160555	2.35	2.9167e-05	2.78	2.9616e-05	2.25	3.2082e-05	2.11	4.3269e-05	2.58	3.1468e-05	2.3	3.0071e-05	2.44	2.6564e-05	3.06	2.9353e-05	2.32	3.5976e-05	2.67	3.7346e-05	2.36	2.9599e-05	2.25	3.3244e-05	2	3.2855e-05	2.27938	5.11964e-05	14.82	1.70051e-07	-	0	31.62	2.58146e-06
ApiSat30-191	6.21	5.3808e-05	6.06	0.000137696	6.42	6.9505e-05	6.69	0.00016976	6.95	0.000230152	6.82	0.000248685	6.46	0.000319717	7.01	0.000228883	6.84	0.000139989	7.15	0.000231096	6.61	0.000208161	6.47	0.000288547	6.42	0.000280959	6.5	0.000159672	6.58	0.00017928	6.63	0.000206855	6.61375	0.000197048	19.69	4.21174e-07	26.21	1.01114e-05	17.57	0.000360741
ApiSat31-146	9.88	4.9209e-05	7.01	0.000157265	7.13	0.000172856	4.78	0.000228667	5.37	0.000176497	5.68	0.000171737	6.24	0.000161636	12.73	5.3874e-05	7.99	9.0428e-05	5.24	0.000211064	6.11	0.000164311	5.42	0.000196462	5.61	0.000163849	7.35	0.000103174	6.65	0.000132473	6.77	0.000135771	6.8725	0.00014808	22.84	5.06961e-05	24.25	3.43397e-05	20.07	7.15258e-05
ApiSat32-140	6.03	4.7997e-05	3.52	0.000196279	3.26	0.000237236	5.99	0.000102106	5.18	0.000109882	5.53	8.3297e-05	6.69	6.3758e-05	5.9	0.000133375	5.23	6.8312e-05	4.64	0.000109464	7.48	4.6587e-05	7.23	4.4634e-05	5.94	8.6439e-05	6.27	8.1098e-05	5.91	5.5874e-05	6.39	5.6424e-05	5.69937	9.51726e-05	12.08	6.51336e-06	21.73	6.56491e-06	12.51	1.53742e-05
ApiSat33-306	3.96	4.4924e-05	2.84	0.000123263	2.82	9.3754e-05	3.39	8.365e-05	3.2	5.9622e-05	3.12	7.3019e-05	3.79	0.000110595	3.47	8.7997e-05	3.22	6.1986e-05	3.51	7.2951e-05	3.34	6.1465e-05	3.77	3.9088e-05	3.7	4.5012e-05	3.41	3.8588e-05	3.65	5.1754e-05	3.4	5.2133e-05	3.41187	6.87376e-05	-	0	-	0	16.6	3.17219e-07
ApiSat34-549	4.67	3.7139e-05	5.38	6.9623e-05	4.43	9.9286e-05	4.56	4.5465e-05	4.84	7.2797e-05	4.53	5.9031e-05	4.34	7.8956e-05	4.83	6.1755e-05	4.72	5.2925e-05	4.41	0.00011497	4.74	7.2589e-05	4.49	7.3929e-05	4.68	7.9225e-05	4.54	8.4816e-05	4.64	7.6245e-05	4.43	9.1042e-05	4.63938	7.31121e-05	23.97	1.06776e-07	11.88	3.65926e-08	22.51	1.24834e-06
ApiSat35-372	2.13	3.0813e-05	1.18	8.1251e-05	1.38	9.664e-05	1.89	4.5627e-05	2.69	3.0884e-05	1.95	5.4764e-05	1.99	6.3802e-05	1.6	4.2359e-05	2.27	2.3955e-05	2	3.2709e-05	1.63	5.6829e-05	1.48	6.5687e-05	1.72	5.1407e-05	2.07	4.555e-05	1.84	4.1922e-05	1.89	4.9065e-05	1.85687	5.0829e-05	13.78	3.75398e-06	15.86	5.9636e-07	15.12	3.84238e-06
ApiSat36-277	4.68	2.6722e-05	4.98	7.588e-06	5.41	5.453e-06	4.79	1.3991e-05	4.62	1.0929e-05	4.75	7.309e-06	4.86	7.187e-06	5.38	1.5073e-05	4.71	1.029e-05	4.79	1.3252e-05	4.66	1.2402e-05	4.67	1.2743e-05	4.8	1.2439e-05	4.93	9.031e-06	4.85	1.2557e-05	4.57	1.6486e-05	4.84063	1.20907e-05	-	0	-	0	21.98	6.5947e-06
ApiSat37-755	12.55	2.338e-05	1.13	0.000474057	1	0.000624685	10.55	2.1965e-05	12.06	2.2307e-05	8.9	2.8644e-05	7.55	6.0791e-05	10.5	3.3698e-05	10.86	1.8469e-05	11.7	1.9933e-05	11.63	2.1539e-05	11.64	2.2685e-05	10.65	1.8348e-05	11.04	2.1804e-05	11.58	1.8357e-05	11.69	1.9359e-05	9.68938	9.06263e-05	10.41	5.59647e-05	23.88	0.000488059	14.14	3.1394e-05
ApiSat38-147	7.09	2.294e-05	6.02	5.5056e-05	8.18	1.8267e-05	5.86	4.188e-05	10.26	4.1526e-05	5.98	4.6926e-05	5.81	4.2149e-05	5.86	5.04e-05	10.96	1.4405e-05	8.79	4.4269e-05	8.62	2.2218e-05	9.62	2.1279e-05	11.21	1.5237e-05	6.04	4.3412e-05	5.68	5.533e-05	5.8	4.1786e-05	7.61125	3.60675e-05	-	0	-	0	9.76	8.63166e-05
ApiSat39-1227	15.97	1.318e-05	5.37	0.000148268	9.63	5.809e-05	8.1	8.7603e-05	8.55	6.9063e-05	7.44	9.177e-05	6.65	0.000137947	5.22	0.000131617	10.05	5.4142e-05	10.31	6.8962e-05	7.28	9.0784e-05	6.75	0.00010313	7.24	9.8465e-05	6.77	8.4415e-05	7.05	9.5948e-05	6.2	0.000112766	8.03625	9.03844e-05	16.84	7.84856e-05	30.03	0.00343897	21.46	4.82788e-05
ApiSat40-406	13.07	1.1923e-05	4.11	0.000207406	9.93	2.4329e-05	14.59	2.2164e-05	11.44	2.4954e-05	13.53	2.2085e-05	13.02	2.6803e-05	14	2.7606e-05	12.89	2.3569e-05	19.45	4.5514e-05	11.79	2.7004e-05	12.29	2.9886e-05	12.3	2.5252e-05	8.82	5.1083e-05	13.29	2.7858e-05	13.1	2.4833e-05	12.3513	3.88918e-05	19.74	3.4728e-05	26.46	9.53979e-06	18.53	0.00790886
ApiSat41-185	1.82	7.659e-06	0.61	6.71e-07	3.06	3.115e-06	1.74	1.384e-05	-	0	2.11	9.105e-06	2.14	1.2812e-05	1.35	2.9456e-05	1.2	0	1.54	0.00015346	6.43	2.546e-06	3.36	5.756e-06	3	2.433e-06	3.36	2.562e-06	2.13	1.4962e-05	2.12	4.933e-06	2.398	1.64569e-05	31.62	2.87703e-07	34.62	5.45922e-07	34.16	2.96066e-05
ApiSat42-562	-	0	0.39	3.5255e-05	0.54	4.2137e-05	-	0	-	0	-	0	1.57	2.184e-06	-	0	-	0	-	0	-	0	-	0	-	0	-	0	-	0	-	0	0.833333	4.9735e-06	15.05	6.19896e-07	26.68	4.75704e-06	-	0
ApiSat43-174	-	0	-	0	-	0	-	0	5.06	0.000153147	4.78	5.3614e-05	-	0	-	0	-	0	-	0	-	0	-	0	-	0	-	0	-	0	-	0	4.92	1.29226e-05	-	0	-	0	-	0
Total abundance		0.00673076		0.0103368		0.00912177		0.0076437		0.00803315		0.00801332		0.0102199		0.00880721		0.00698387		0.00823092		0.00833934		0.00823522		0.00897205		0.00753456		0.00745757		0.00798523		0.00829033		0.000482094		0.00444853		0.0120107
